# Supplementary material for: Origin of Bluetongue Virus Serotype 8 Outbreak in Cyprus, September 2016
Source: Viruses. 2020 Jan 14;12(1):96. doi: 10.3390/v12010096 (PMC7019704; doi:10.3390/v12010096)
Supplement: Supplementary file 1 [file viruses-12-00096-s001.zip]

Archive with 6 entries (6 files):
- Figure S1a.png
- Figure S1b.png
- Figure S1c.png
- Figure S1d.png
- Figure S1e.png
- Table S1.pdf
